# Supplementary material for: A Comparative Phylogeography of Three Marine Species with Different PLD Modes Reveals Two Genetic Breaks across the Southern Caribbean Sea
Source: Animals (Basel). 2023 Aug 5;13(15):2528. doi: 10.3390/ani13152528 (PMC10417521; doi:10.3390/ani13152528)
Supplement: Supplementary file 1 [file animals-13-02528-s001.zip]

Archive with 1 entries (1 files):
- animals-2399016-supplementary.pdf
